# Supplementary material for: Polycaprolactone Electrospun Scaffolds Produce an Enrichment of Lung Cancer Stem Cells in Sensitive and Resistant EGFRm Lung Adenocarcinoma
Source: Cancers (Basel). 2021 Oct 22;13(21):5320. doi: 10.3390/cancers13215320 (PMC8582538; doi:10.3390/cancers13215320)
Supplement: Supplementary file 1 [file cancers-13-05320-s001.zip]

Archive with 8 entries (8 files):
- figureS1.pdf
- figureS2.pdf
- figuresS3.pdf
- figuresS4.pdf
- figuresS5.pdf
- tableS1.pdf
- tableS2.pdf
- tableS3.pdf
